# Supplementary material for: After Ischemic Stroke, Minocycline Promotes a Protective Response in Neurons via the RNA-Binding Protein HuR, with a Positive Impact on Motor Performance
Source: Int J Mol Sci. 2023 May 29;24(11):9446. doi: 10.3390/ijms24119446 (PMC10253390; doi:10.3390/ijms24119446)
Supplement: Supplementary file 1 [file ijms-24-09446-s001.zip]

Archive with 1 entries (1 files):
- ijms-2401708-supplementary.pdf
